# Supplementary material for: Droplet-Based Measurements of DNA-Templated Nanoclusters—Towards Point-of-Care Applications
Source: Biosensors (Basel). 2025 Jul 1;15(7):417. doi: 10.3390/bios15070417 (PMC12294068; doi:10.3390/bios15070417)
Supplement: Supplementary file 1 [file biosensors-15-00417-s001.zip]

Archive with 1 entries (1 files):
- biosensors-3553864-supplementary.docx
